# Supplementary material for: Cavitation noise suppression in automotive heat pumps via vapor-doped supercavitation
Source: PLoS One. 2025 Jul 2;20(7):e0325719. doi: 10.1371/journal.pone.0325719 (PMC12221186; doi:10.1371/journal.pone.0325719)
Supplement: S1 Data — (XLSX) [file pone.0325719.s001.xlsx]

## Sheet: Sheet1
Frequency	Sound Pressure Level	Sound Pressure Level
Hz	dB	dB
	before vapor-doped	after vapor-doped
0	-9.94491	4.68152
4.09668	-2.92104	22.858
8.19336	-7.4873	13.1786
12.2901	-10.0513	10.4028
16.3867	-8.16271	2.15609
20.4834	-11.0628	-5.02406
24.5801	-9.84963	0.57409
28.6768	-9.10209	2.47503
32.7734	-12.8495	-6.60509
36.8701	-13.4427	-1.93731
40.9668	-12.2185	0.54069
45.0635	-16.9793	3.00674
49.1602	-9.30317	0.44315
53.2569	-7.0724	2.08298
57.3535	-10.9327	-1.19917
61.4502	-7.70226	-4.19933
65.5469	-12.7494	-12.3484
69.6436	-6.40419	0.12636
73.7403	-14.334	-1.83968
77.837	-8.78358	-3.11051
81.9336	-7.14598	-3.6942
86.0303	-5.84985	-1.70099
90.127	-7.48284	-1.17235
94.2237	-5.81068	-3.56055
98.3204	-0.97697	-3.75232
102.417	-7.01931	-5.06616
106.514	-6.36031	0.1667
110.61	-1.96487	-4.0366
114.707	-7.03555	-4.93245
118.804	-7.17933	-5.86853
122.9	-11.6179	-2.15696
126.997	-5.12317	0.69649
131.094	-9.18236	-0.17112
135.19	-2.78715	-2.80764
139.287	-4.75849	-3.16276
143.384	-1.35546	2.30214
147.481	-0.65651	-6.1963
151.577	-2.65532	-5.2358
155.674	-5.52438	-1.10522
159.771	-5.65047	-2.42391
163.867	-4.42321	-4.14161
167.964	-3.95915	-1.95167
172.061	-4.02711	-1.49812
176.157	-5.67549	1.33178
180.254	-2.81705	-4.05184
184.351	-6.99138	0.58178
188.447	-4.55182	2.72854
192.544	1.07761	-4.39738
196.641	-5.22243	-1.86136
200.737	-10.8004	2.32313
204.834	-10.1624	-4.07025
208.931	-0.24942	-1.33227
213.027	-3.23466	-3.73925
217.124	-7.07053	-6.44352
221.221	-6.1783	-2.0227
225.317	-0.7271	2.85456
229.414	-5.25196	1.24789
233.511	-0.27771	-2.39884
237.608	-4.63144	0.90661
241.704	-3.6149	-0.02692
245.801	-4.52758	-1.63411
249.898	-2.27041	-5.74233
253.994	-10.9613	-2.97742
258.091	-2.99646	3.61964
262.188	-1.59626	0.39456
266.284	1.82233	3.15853
270.381	3.77723	2.38974
274.478	2.91302	0.47582
278.574	2.10354	-6.04213
282.671	-6.74353	-3.9508
286.768	-5.89408	-2.81277
290.864	-1.38338	-0.70103
294.961	-11.0941	-0.11238
299.058	-7.69814	-1.01378
303.154	-0.02491	1.32096
307.251	0.6832	0.17484
311.348	-0.79716	1.04643
315.444	-2.77653	0.93968
319.541	-6.51703	-4.11151
323.638	-4.4872	-1.67502
327.735	-2.68322	-6.08134
331.831	-2.62988	1.39854
335.928	2.39774	-1.09307
340.025	4.83036	1.2044
344.121	-0.27376	-3.01048
348.218	-1.80859	-0.16864
352.315	1.50652	-1.93627
356.411	-1.87203	-3.27481
360.508	1.36551	0.12475
364.605	3.66018	-0.1591
368.701	-3.64877	1.81926
372.798	0.05445	1.10537
376.895	-3.72628	2.53007
380.991	-1.86406	-4.68406
385.088	-2.59794	-1.84338
389.185	5.22408	-1.42283
393.281	1.9215	2.11116
397.378	1.22359	-2.17409
401.475	-0.90811	-0.50885
405.571	-2.00454	1.79735
409.668	0.89745	-2.97588
413.765	1.34529	-2.51085
417.862	3.52176	1.89582
421.958	-0.1947	5.63336
426.055	-0.06818	-0.4793
430.152	3.16143	2.44458
434.248	0.08216	3.20544
438.345	1.33453	0.09275
442.442	-2.07078	1.56638
446.538	-0.2959	-1.3385
450.635	4.02937	-3.19987
454.732	-1.05221	-5.15925
458.828	2.86305	1.91622
462.925	3.99635	0.33507
467.022	-2.10935	0.18391
471.118	1.65722	2.33542
475.215	3.15527	0.45786
479.312	5.81317	4.78631
483.408	0.56099	3.21283
487.505	-2.50892	5.95707
491.602	0.429	2.03387
495.698	5.68048	3.69823
499.795	2.45206	-1.99498
503.892	8.08334	5.26029
507.989	4.6645	8.85337
512.085	7.17933	5.40207
516.182	1.39761	11.491
520.279	-4.01416	4.75107
524.375	-0.36934	2.21667
528.472	4.81182	1.94972
532.569	6.20633	4.43178
536.665	7.34669	5.32117
540.762	1.54465	4.42705
544.859	5.87891	1.61897
548.955	-2.02413	2.14326
553.052	6.96953	6.16246
557.149	2.00478	0.69242
561.245	-1.21442	7.55328
565.342	0.77918	7.77418
569.439	7.52167	6.28065
573.535	7.92445	5.76575
577.632	4.33309	5.22949
581.729	1.53832	7.82266
585.825	2.299	8.73978
589.922	1.6598	4.81613
594.019	5.36157	1.74596
598.116	2.05712	4.38676
602.212	2.55759	7.66114
606.309	2.45967	9.95284
610.406	1.35643	7.87772
614.502	10.8245	-0.60831
618.599	5.62152	5.66372
622.696	1.36647	2.20043
626.792	-1.0941	9.80717
630.889	3.37747	7.56768
634.986	3.48367	5.27628
639.082	4.25279	5.49285
643.179	5.48627	10.9455
647.276	8.08008	7.97387
651.372	6.14789	3.60786
655.469	5.63197	5.54191
659.566	4.64675	10.3438
663.662	7.46393	6.37514
667.759	5.4768	7.232
671.856	6.87765	5.78386
675.952	6.92455	3.72533
680.049	-0.80473	7.52052
684.146	8.7894	3.57442
688.243	6.57305	3.3824
692.339	6.69875	10.0875
696.436	11.7737	3.63499
700.533	8.57257	8.83635
704.629	6.28546	3.25783
708.726	3.24985	5.83107
712.823	4.62812	6.1206
716.919	6.64225	9.62155
721.016	9.40592	8.9019
725.113	4.15903	0.45838
729.209	9.83449	7.63235
733.306	-0.28772	8.53805
737.403	4.60047	7.61992
741.499	8.72885	8.11203
745.596	10.4628	11.7332
749.693	8.91634	11.0811
753.789	6.15298	5.14943
757.886	5.08853	10.7608
761.983	9.13534	11.3251
766.079	8.81208	12.1758
770.176	6.31243	11.9736
774.273	8.13801	7.92262
778.37	7.66212	16.0709
782.466	5.41566	11.202
786.563	8.57402	11.2081
790.66	6.43065	7.58957
794.756	2.93565	12.5649
798.853	7.77819	13.8366
802.95	5.60554	14.5422
807.046	8.92233	9.12315
811.143	10.7758	10.1022
815.24	3.51734	14.2975
819.336	1.39781	10.4633
823.433	10.014	4.72443
827.53	7.21371	9.41527
831.626	9.43599	11.6698
835.723	3.25609	7.23678
839.82	-0.74945	12.0754
843.916	10.2224	6.00783
848.013	11.7227	12.0993
852.11	9.79315	12.7107
856.206	9.72831	13.9111
860.303	2.84911	13.4496
864.4	6.29506	16.8645
868.497	6.53234	14.214
872.593	11.4749	17.8732
876.69	2.39965	8.2894
880.787	11.8803	11.1117
884.883	8.68467	8.7476
888.98	4.06291	10.3206
893.077	7.4242	7.88722
897.173	11.5248	8.18353
901.27	11.5942	12.1261
905.367	7.54173	5.62972
909.463	10.5368	9.1602
913.56	7.28996	11.7631
917.657	1.79343	10.4034
921.753	7.71742	9.22248
925.85	11.1813	12.3591
929.947	9.36005	10.3372
934.043	3.02006	16.1783
938.14	10.94	13.5806
942.237	6.31989	15.2907
946.333	11.301	15.2505
950.43	12.0657	16.7295
954.527	12.5624	13.8872
958.624	12.3703	12.5758
962.72	6.69795	10.0931
966.817	11.7438	11.1314
970.914	11.0715	10.6739
975.01	9.05774	11.6108
979.107	11.7574	8.65033
983.204	9.88223	10.1457
987.3	14.4971	13.5983
991.397	13.184	14.4957
995.494	3.73074	16.7062
999.59	8.6165	12.5916
1003.69	12.0287	11.7895
1007.78	4.40527	15.0692
1011.88	9.38059	15.394
1015.98	12.2888	14.8204
1020.07	5.41874	16.0911
1024.17	13.6709	11.3324
1028.27	12.7166	13.5007
1032.36	9.78486	17.3028
1036.46	10.9443	14.7712
1040.56	4.12571	15.9734
1044.65	6.50086	14.0463
1048.75	12.742	11.9264
1052.85	10.4158	10.6668
1056.94	11.1968	17.864
1061.04	10.273	15.312
1065.14	12.6068	17.4105
1069.23	15.5753	17.5954
1073.33	14.0552	13.4655
1077.43	18.3112	17.3312
1081.52	14.0978	17.8999
1085.62	14.0372	15.6152
1089.72	12.5422	12.8944
1093.81	7.93007	15.8146
1097.91	19.4633	17.6754
1102.01	17.8783	14.182
1106.1	15.1316	17.5724
1110.2	21.2879	10.6157
1114.3	17.5598	13.3668
1118.39	20.5922	16.558
1122.49	17.3735	16.6755
1126.59	16.289	16.584
1130.68	16.8431	13.9397
1134.78	19.0537	21.6207
1138.88	22.5337	14.715
1142.97	24.4181	17.0898
1147.07	21.2851	17.4323
1151.17	24.2279	16.2458
1155.26	23.9552	18.0986
1159.36	21.0799	18.9398
1163.46	19.1859	18.2545
1167.55	17.899	30.718
1171.65	16.6137	23.4049
1175.75	20.627	20.2216
1179.84	26.2272	16.9786
1183.94	22.462	13.4069
1188.04	21.6916	19.0588
1192.13	27.9847	14.0492
1196.23	28.0165	22.7011
1200.33	35.4125	21.2238
1204.42	25.2451	20.2805
1208.52	24.7137	19.2618
1212.62	21.9767	18.0469
1216.71	25.1757	18.3896
1220.81	21.7069	18.3679
1224.91	23.7917	17.0401
1229	20.0485	20.0369
1233.1	13.626	13.6454
1237.2	22.1876	16.1077
1241.29	21.683	19.5753
1245.39	13.8205	13.7811
1249.49	18.7439	18.1988
1253.58	18.5215	19.7862
1257.68	24.3311	10.6955
1261.78	20.6852	18.27
1265.87	22.8675	14.7093
1269.97	19.7309	9.53801
1274.07	24.2328	17.8012
1278.16	18.6721	22.5501
1282.26	16.5832	21.3401
1286.36	17.3244	22.2016
1290.45	24.6134	21.9628
1294.55	20.614	20.7301
1298.65	21.1107	21.0014
1302.74	20.1297	18.4856
1306.84	17.9265	18.1289
1310.94	21.8629	17.0564
1315.03	26.0741	14.7158
1319.13	23.7025	9.03777
1323.23	21.2063	14.7377
1327.32	21.8566	16.8169
1331.42	17.9589	19.445
1335.52	18.391	15.1367
1339.61	17.2373	24.8674
1343.71	13.6021	23.9005
1347.81	20.251	16.4035
1351.9	16.5615	21.7659
1356	17.782	15.4789
1360.1	16.7559	12.9203
1364.19	20.8936	15.8495
1368.29	18.7872	17.317
1372.39	17.2019	22.0056
1376.49	11.2128	21.3382
1380.58	16.2905	25.7994
1384.68	19.2203	23.7376
1388.78	17.6594	16.9407
1392.87	17.7205	26.2439
1396.97	12.0679	23.7647
1401.07	15.1952	24.9517
1405.16	14.0665	25.951
1409.26	18.9509	17.1986
1413.36	15.2328	25.8349
1417.45	18.2792	27.5535
1421.55	17.9662	27.4718
1425.65	18.8727	22.2883
1429.74	16.0366	23.7623
1433.84	20.3126	24.1985
1437.94	18.6959	21.3958
1442.03	17.3144	24.0643
1446.13	16.1636	25.0141
1450.23	17.823	25.6339
1454.32	16.5795	24.3281
1458.42	19.3066	25.1654
1462.52	18.5773	22.6677
1466.61	16.3797	19.9974
1470.71	17.7996	21.6917
1474.81	17.5209	24.2867
1478.9	15.9261	20.0513
1483	9.42371	22.8574
1487.1	13.992	23.4888
1491.19	18.4319	24.6176
1495.29	17.6359	17.5325
1499.39	18.7045	21.8541
1503.48	12.8062	19.1592
1507.58	17.6336	20.0398
1511.68	19.0111	20.3429
1515.77	11.7732	26.9664
1519.87	14.2809	22.5267
1523.97	13.3687	19.1942
1528.06	12.1992	21.119
1532.16	19.0481	16.1148
1536.26	11.8441	14.7129
1540.35	11.2423	22.2003
1544.45	16.5558	16.9113
1548.55	20.4071	22.8499
1552.64	18.4939	19.7696
1556.74	13.6016	24.0533
1560.84	13.6849	20.1813
1564.93	21.3466	21.783
1569.03	18.9785	22.2832
1573.13	20.1979	25.4393
1577.22	21.3668	25.9657
1581.32	19.1281	22.6543
1585.42	26.5004	25.2143
1589.51	13.6558	19.7101
1593.61	18.4201	22.8383
1597.71	21.7739	19.9861
1601.8	24.0053	18.4741
1605.9	24.5087	21.8833
1610	22.504	23.6352
1614.09	24.1952	22.5806
1618.19	25.5986	12.5892
1622.29	17.4583	23.0687
1626.38	24.881	22.4412
1630.48	29.8202	22.2832
1634.58	26.8359	20.6602
1638.67	25.5514	24.0139
1642.77	26.6925	22.7394
1646.87	26.1385	20.4423
1650.96	17.9841	22.0343
1655.06	18.7346	15.7244
1659.16	24.1634	18.6646
1663.25	24.5579	20.3463
1667.35	18.6257	18.1996
1671.45	15.1275	22.1982
1675.54	18.23	12.6633
1679.64	19.191	20.5475
1683.74	17.8983	22.0296
1687.83	13.5674	21.5258
1691.93	16.2826	17.3853
1696.03	17.9702	13.702
1700.12	12.6873	20.947
1704.22	19.2033	21.5245
1708.32	20.014	20.5219
1712.41	12.493	16.8136
1716.51	17.1584	17.97
1720.61	19.8088	16.84
1724.7	22.1507	22.9544
1728.8	17.975	19.8146
1732.9	16.9621	19.343
1736.99	14.5706	13.2924
1741.09	16.2132	17.6737
1745.19	18.679	23.4343
1749.28	23.0283	19.2447
1753.38	19.355	19.2046
1757.48	15.229	16.5844
1761.57	14.1484	18.9546
1765.67	17.8378	19.0731
1769.77	15.5039	18.1789
1773.86	7.14733	15.9918
1777.96	18.8569	20.5094
1782.06	16.4806	21.323
1786.15	15.8933	21.2394
1790.25	14.8749	23.1709
1794.35	17.8111	24.5358
1798.44	13.3564	19.2219
1802.54	16.9318	19.2155
1806.64	17.9293	22.7082
1810.73	15.2351	20.9416
1814.83	9.52278	20.6139
1818.93	15.5646	22.3597
1823.02	8.74155	12.8563
1827.12	14.1868	23.2826
1831.22	17.7707	18.2539
1835.31	14.2159	20.6384
1839.41	8.24682	19.3226
1843.51	15.0732	24.8886
1847.6	12.8165	21.2714
1851.7	15.3577	19.8773
1855.8	17.9382	25.4649
1859.89	17.5092	19.7132
1863.99	17.4912	18.2587
1868.09	13.9162	22.9436
1872.18	17.0085	18.9473
1876.28	16.3997	20.1435
1880.38	10.418	21.8948
1884.47	15.2402	23.2172
1888.57	13.1938	22.8317
1892.67	3.32861	21.622
1896.76	20.0242	22.3253
1900.86	9.13727	23.1273
1904.96	11.0922	24.7594
1909.05	10.3527	25.327
1913.15	11.6961	22.0217
1917.25	14.4842	22.0894
1921.34	13.9745	21.145
1925.44	10.6809	21.9638
1929.54	14.5791	24.6033
1933.63	10.6394	22.8761
1937.73	10.5776	23.6246
1941.83	18.0108	26.264
1945.92	16.4071	25.813
1950.02	14.758	21.9017
1954.12	8.45856	24.5548
1958.21	18.2969	24.7311
1962.31	17.9786	22.1551
1966.41	15.303	22.4011
1970.5	13.5206	24.5514
1974.6	10.5144	23.365
1978.7	15.6142	25.7631
1982.79	15.5919	21.2458
1986.89	13.9852	20.2215
1990.99	10.2794	20.9841
1995.08	11.801	17.2048
1999.18	10.0082	19.4465
2003.28	15.321	19.0209
2007.37	12.8965	17.5153
2011.47	17.5334	19.8712
2015.57	15.1376	25.6627
2019.66	19.5661	23.9366
2023.76	16.7004	22.9787
2027.86	13.5118	18.2289
2031.95	15.2172	18.0511
2036.05	15.3479	16.4811
2040.15	17.2083	20.4874
2044.24	16.7988	25.7162
2048.34	16.6986	21.9457
2052.44	14.417	20.1765
2056.53	12.3275	21.4404
2060.63	16.6188	21.5257
2064.73	14.4843	18.5923
2068.82	11.3482	20.9544
2072.92	14.0461	17.9766
2077.02	18.5639	14.5427
2081.11	13.7444	18.7451
2085.21	9.87059	20.3106
2089.31	16.7835	20.9975
2093.4	17.9835	16.7539
2097.5	15.1691	19.5854
2101.6	15.4858	17.339
2105.69	13.908	13.9224
2109.79	14.1825	17.8655
2113.89	13.2844	18.469
2117.98	16.9389	21.0609
2122.08	18.2752	17.4881
2126.18	17.3852	18.4674
2130.27	14.509	17.4953
2134.37	19.2815	11.4946
2138.47	12.2465	15.6808
2142.56	12.4873	18.7858
2146.66	14.8762	13.2606
2150.76	20.0103	13.692
2154.85	5.77976	17.5611
2158.95	17.9279	16.8072
2163.05	15.6829	11.382
2167.14	17.1004	8.80642
2171.24	15.8572	16.66
2175.34	16.4674	12.954
2179.43	16.3496	10.5005
2183.53	15.9986	13.3578
2187.63	16.9273	15.9546
2191.72	14.4624	12.8594
2195.82	18.0443	18.1336
2199.92	12.9762	16.9241
2204.01	10.888	18.2125
2208.11	15.5708	14.2251
2212.21	12.9176	16.7586
2216.3	15.66	18.7917
2220.4	16.006	13.1493
2224.5	17.1557	20.2978
2228.59	17.0938	17.6053
2232.69	17.6099	17.1093
2236.79	8.03558	14.544
2240.88	10.8263	16.7344
2244.98	7.20378	16.9115
2249.08	13.13	13.7012
2253.17	18.1277	11.768
2257.27	16.3881	13.0698
2261.37	14.6958	15.4826
2265.46	17.697	13.5431
2269.56	10.6894	11.2235
2273.66	14.0351	13.6646
2277.76	14.9856	15.805
2281.85	11.9853	9.36453
2285.95	20.295	15.2458
2290.05	13.9241	11.6518
2294.14	13.5715	5.22792
2298.24	14.119	14.7418
2302.34	15.5924	16.9089
2306.43	14.2031	16.9823
2310.53	13.0219	15.8249
2314.63	16.5262	11.9111
2318.72	15.9576	14.4648
2322.82	16.5909	14.6207
2326.92	14.0265	4.2831
2331.01	15.643	3.79734
2335.11	15.3523	13.8305
2339.21	10.175	18.0221
2343.3	9.75957	11.524
2347.4	17.5815	15.4174
2351.5	20.6898	10.2524
2355.59	14.1229	8.98124
2359.69	13.0273	16.5469
2363.79	15.5495	14.1789
2367.88	12.1155	12.7416
2371.98	14.9853	15.3165
2376.08	15.1471	10.8924
2380.17	21.1912	14.3679
2384.27	12.8093	12.6215
2388.37	13.1058	15.2174
2392.46	15.8406	14.9957
2396.56	14.3539	7.48074
2400.66	22.7763	13.2467
2404.75	14.9539	13.1676
2408.85	15.2155	11.1705
2412.95	10.8498	9.64033
2417.04	13.6262	8.73662
2421.14	17.0673	13.7742
2425.24	16.2059	12.7927
2429.33	16.2445	14.1671
2433.43	18.3999	5.63734
2437.53	15.5011	12.9446
2441.62	12.3912	14.6542
2445.72	10.7557	16.2695
2449.82	17.3184	14.6066
2453.91	13.7014	15.9442
2458.01	19.2795	5.39623
2462.11	15.1205	9.86569
2466.2	16.6841	20.0368
2470.3	18.3945	13.9463
2474.4	18.98	13.9667
2478.49	14.0614	17.5182
2482.59	13.2098	16.8577
2486.69	11.3976	17.7745
2490.78	13.1082	16.8658
2494.88	8.33484	15.8672
2498.98	18.7175	16.3241
2503.07	16.4287	15.7916
2507.17	19.1138	16.8522
2511.27	16.5126	6.8803
2515.36	15.6838	11.5147
2519.46	16.2762	13.3127
2523.56	18.4401	9.6196
2527.65	14.7798	12.9533
2531.75	14.5012	9.74015
2535.85	19.4292	11.5817
2539.94	13.655	13.5238
2544.04	15.3388	14.7097
2548.14	9.41793	10.8675
2552.23	13.0609	12.667
2556.33	17.7521	14.854
2560.43	16.4421	7.34467
2564.52	15.7619	12.1568
2568.62	15.4817	9.39573
2572.72	19.1227	13.5355
2576.81	18.1559	16.4409
2580.91	17.3161	13.9264
2585.01	7.33128	13.6161
2589.1	15.1926	11.3187
2593.2	14.4726	13.8249
2597.3	17.7431	13.7411
2601.39	15.3555	13.3076
2605.49	14.9102	11.733
2609.59	15.9035	5.05272
2613.68	17.1297	11.7537
2617.78	19.0841	11.6455
2621.88	20.2907	9.13725
2625.97	14.6399	10.151
2630.07	17.6082	9.11423
2634.17	13.1053	10.6508
2638.26	15.7626	12.0739
2642.36	13.2659	9.39228
2646.46	11.5525	11.2525
2650.55	16.3294	11.4124
2654.65	16.0747	9.6815
2658.75	15.9188	10.6461
2662.84	15.01	4.77493
2666.94	14.5166	10.9647
2671.04	17.964	7.80359
2675.13	11.3947	10.3074
2679.23	8.4844	11.4332
2683.33	12.7472	6.02549
2687.42	17.5175	8.85612
2691.52	16.2567	8.2167
2695.62	15.3801	8.61841
2699.71	15.7897	13.0373
2703.81	12.51	13.5747
2707.91	16.9187	13.668
2712	12.6774	16.2921
2716.1	12.0296	8.10525
2720.2	14.1333	9.5141
2724.29	14.3537	9.9087
2728.39	14.3512	11.5041
2732.49	13.8688	13.0473
2736.58	10.5207	12.406
2740.68	10.9566	10.5697
2744.78	15.8336	4.03791
2748.87	14.3283	11.5599
2752.97	12.5105	12.634
2757.07	13.5935	11.6302
2761.16	15.239	10.5116
2765.26	12.0508	6.28614
2769.36	12.2951	10.9157
2773.45	12.4982	10.7098
2777.55	10.86	10.6532
2781.65	15.1919	1.87461
2785.74	15.7189	10.8335
2789.84	17.3904	8.29795
2793.94	15.5669	8.36793
2798.03	13.0503	5.11117
2802.13	11.4171	6.78883
2806.23	13.1842	8.86863
2810.32	11.3831	6.04082
2814.42	10.3187	6.66326
2818.52	3.74283	11.5628
2822.61	11.2306	6.82746
2826.71	8.1461	8.24707
2830.81	10.4515	9.62965
2834.9	14.2594	6.46056
2839	8.20163	11.3128
2843.1	11.0222	15.0787
2847.19	11.4109	12.6067
2851.29	19.4827	9.2147
2855.39	18.0732	5.75646
2859.48	16.5075	7.43794
2863.58	15.561	9.64103
2867.68	14.0459	11.4952
2871.77	17.44	13.1489
2875.87	15.748	10.9763
2879.97	14.4618	2.69174
2884.06	11.3769	11.6829
2888.16	9.53587	8.03219
2892.26	19.2154	9.06478
2896.35	14.9596	11.6704
2900.45	14.45	9.15663
2904.55	10.4842	10.8836
2908.64	15.3151	10.6708
2912.74	11.1806	5.39906
2916.84	9.71774	5.93674
2920.93	14.8048	11.7436
2925.03	12.8915	8.66373
2929.13	8.43137	4.78913
2933.22	14.174	7.38172
2937.32	16.7187	8.78133
2941.42	12.4916	10.0171
2945.51	14.5446	10.3476
2949.61	13.3369	7.68123
2953.71	15.7898	8.85801
2957.8	14.2187	12.2752
2961.9	9.05881	7.88225
2966	10.8311	6.08694
2970.09	11.2324	8.76745
2974.19	13.1742	5.64558
2978.29	5.16112	9.45814
2982.38	7.8386	7.02337
2986.48	13.4757	7.78997
2990.58	14.2971	13.277
2994.67	11.2988	9.264
2998.77	14.2213	7.12987
3002.87	13.848	8.5961
3006.96	12.8631	9.33022
3011.06	13.6709	12.7163
3015.16	12.6329	11.7394
3019.25	11.6828	8.5376
3023.35	6.27005	11.6027
3027.45	11.1874	11.6594
3031.54	4.84148	6.56083
3035.64	10.7095	8.41161
3039.74	13.0066	7.41034
3043.83	9.96166	7.87728
3047.93	10.6971	4.15933
3052.03	10.811	-0.27435
3056.12	11.9132	7.62209
3060.22	15.2953	9.32714
3064.32	11.3227	10.4171
3068.41	9.79003	8.74458
3072.51	13.6317	11.105
3076.61	13.5588	-1.06767
3080.7	8.18684	7.52945
3084.8	13.7458	13.1797
3088.9	13.6437	11.2643
3092.99	12.3859	9.57534
3097.09	14.7489	6.8525
3101.19	10.1578	4.89476
3105.28	3.00766	9.11043
3109.38	7.20571	11.2363
3113.48	11.0049	6.86662
3117.57	15.0473	1.77103
3121.67	10.0664	10.7831
3125.77	7.21953	10.9281
3129.86	9.55612	8.54038
3133.96	13.7732	7.59248
3138.06	7.72404	8.40012
3142.15	9.06938	9.59078
3146.25	5.77884	11.158
3150.35	14.6528	9.3692
3154.44	14.5512	9.2945
3158.54	8.61346	6.64248
3162.64	9.44776	6.40335
3166.73	5.60147	10.5819
3170.83	7.79464	6.79084
3174.93	7.96249	5.36477
3179.02	7.79685	10.2375
3183.12	7.9785	8.85939
3187.22	12.1212	7.42749
3191.32	11.337	13.3703
3195.41	8.69437	7.05415
3199.51	12.4083	7.04783
3203.61	7.64944	13.2562
3207.7	12.9317	7.57894
3211.8	9.62984	10.7611
3215.9	7.2715	12.6604
3219.99	16.2949	14.5508
3224.09	11.9176	11.5186
3228.19	7.95145	9.95068
3232.28	9.61514	10.8965
3236.38	12.9959	7.40873
3240.48	11.569	6.77282
3244.57	12.5335	10.9898
3248.67	5.95127	10.9204
3252.77	10.8547	8.12292
3256.86	9.00062	10.1781
3260.96	11.1374	7.36086
3265.06	10.6688	12.3038
3269.15	6.84538	10.9343
3273.25	10.3062	10.8048
3277.35	9.49925	12.5877
3281.44	10.0835	4.20334
3285.54	8.94156	5.62187
3289.64	8.2809	6.20422
3293.73	8.19951	6.75341
3297.83	8.99358	9.68224
3301.93	9.29361	12.2264
3306.02	9.27509	7.98222
3310.12	13.0552	5.69159
3314.22	11.5087	7.28585
3318.31	7.25626	13.4096
3322.41	9.40618	10.2514
3326.51	9.65194	8.64378
3330.6	10.542	5.20586
3334.7	8.50485	4.61303
3338.8	1.96477	10.0039
3342.89	6.79392	8.91154
3346.99	14.0583	12.3565
3351.09	12.6505	10.6293
3355.18	6.48936	11.7861
3359.28	8.20291	12.911
3363.38	9.97478	10.1694
3367.47	12.0695	9.52704
3371.57	7.97319	11.9995
3375.67	10.5098	13.087
3379.76	12.8166	11.1307
3383.86	6.23515	-0.39831
3387.96	8.89331	6.62205
3392.05	6.31249	13.0726
3396.15	10.5605	8.24753
3400.25	11.9576	8.83544
3404.34	0.79259	10.0668
3408.44	14.8918	7.70644
3412.54	13.1656	-0.66397
3416.63	8.66161	7.60776
3420.73	9.97276	6.733
3424.83	10.6124	7.20808
3428.92	7.87638	9.75511
3433.02	10.8705	10.5768
3437.12	7.83061	9.0998
3441.21	2.38101	9.55166
3445.31	14.8741	6.66869
3449.41	10.2744	4.0154
3453.5	10.8291	11.3485
3457.6	5.82203	7.05973
3461.7	3.67649	8.56293
3465.79	11.9901	6.21881
3469.89	5.65994	13.212
3473.99	11.6938	4.54915
3478.08	9.96756	8.392
3482.18	5.68217	11.1292
3486.28	9.41405	5.90362
3490.37	9.99468	6.37912
3494.47	4.80301	6.69878
3498.57	9.29161	9.11092
3502.66	10.9792	11.2687
3506.76	10.2332	10.5209
3510.86	3.38758	7.72568
3514.95	4.85995	3.16971
3519.05	8.53303	10.9786
3523.15	3.90313	7.84351
3527.24	-0.80923	10.1575
3531.34	6.27979	4.50408
3535.44	7.54905	9.291
3539.53	5.17378	9.6201
3543.63	5.996	1.79528
3547.73	9.10172	11.5765
3551.82	6.83299	4.76407
3555.92	10.879	6.13836
3560.02	6.20647	3.35042
3564.11	9.8243	11.3155
3568.21	9.01294	9.13803
3572.31	8.13923	7.55109
3576.4	12.1603	9.5706
3580.5	4.74732	5.62986
3584.6	5.34736	5.77103
3588.69	3.4382	-0.59417
3592.79	8.53717	8.73305
3596.89	7.34982	8.54867
3600.98	5.63366	9.02236
3605.08	7.81739	-1.57335
3609.18	5.78776	9.1009
3613.27	8.97206	11.0647
3617.37	7.90246	11.2851
3621.47	10.887	8.98608
3625.56	8.35933	4.59911
3629.66	5.64295	6.73082
3633.76	9.53032	3.54291
3637.85	4.18317	1.37585
3641.95	1.52882	2.11445
3646.05	6.14367	6.04054
3650.14	4.73674	6.67497
3654.24	5.80129	5.65927
3658.34	6.03697	7.79176
3662.43	5.08494	9.89109
3666.53	4.13619	6.50608
3670.63	0.55453	5.56271
3674.72	5.78018	3.94398
3678.82	6.4776	3.88573
3682.92	2.15894	3.77678
3687.01	8.08884	7.266
3691.11	9.84725	8.33533
3695.21	4.00359	8.68885
3699.3	6.20962	9.44711
3703.4	1.89119	6.2545
3707.5	1.27912	7.09607
3711.59	5.56288	9.76838
3715.69	8.06267	3.17792
3719.79	5.04225	2.82063
3723.88	6.82041	3.98858
3727.98	9.69787	6.45421
3732.08	8.35581	2.09983
3736.17	9.29203	7.92964
3740.27	5.47541	10.8512
3744.37	7.777	-6.66861
3748.46	8.73837	6.91084
3752.56	8.72575	7.43548
3756.66	10.7157	7.60564
3760.75	12.5302	8.18577
3764.85	7.215	6.60464
3768.95	7.63228	7.21099
3773.04	10.0679	9.15221
3777.14	7.9923	3.47509
3781.24	12.1624	7.66281
3785.33	9.75638	4.95236
3789.43	9.22865	0.8116
3793.53	9.98081	7.85053
3797.62	5.22906	8.15511
3801.72	9.12576	7.69002
3805.82	4.19765	7.18203
3809.91	4.38461	5.8727
3814.01	5.76442	8.81973
3818.11	5.5284	5.05884
3822.2	7.87999	5.89574
3826.3	2.6895	4.69793
3830.4	5.09911	9.04395
3834.49	5.92582	6.98536
3838.59	3.38494	2.44773
3842.69	5.76781	4.37191
3846.78	10.1065	8.07697
3850.88	6.51479	5.96248
3854.98	7.32578	7.75201
3859.07	8.64507	6.03744
3863.17	9.12797	4.84005
3867.27	7.38922	4.66348
3871.36	9.2141	10.6322
3875.46	0.78646	9.71276
3879.56	4.39275	6.08004
3883.65	6.71329	-0.0223
3887.75	7.16321	4.48053
3891.85	3.15843	2.10134
3895.94	7.18358	3.82907
3900.04	7.91256	4.69859
3904.14	3.86231	7.21343
3908.23	9.17185	4.44866
3912.33	10.1358	11.0338
3916.43	8.42404	6.09378
3920.52	5.25193	4.01364
3924.62	9.16534	5.94007
3928.72	6.17744	9.77437
3932.81	1.33504	1.47371
3936.91	4.01421	10.7775
3941.01	5.70621	1.42063
3945.1	5.89131	8.39682
3949.2	3.87785	12.2979
3953.3	3.48545	11.1183
3957.39	5.95774	8.27969
3961.49	5.04464	7.44549
3965.59	5.55359	6.92437
3969.68	7.20733	7.13139
3973.78	6.6185	13.5692
3977.88	4.49403	8.31049
3981.97	-0.3623	3.0472
3986.07	4.85018	7.90531
3990.17	0.32403	7.71687
3994.26	-0.44529	7.24884
3998.36	4.14083	1.81527
4002.46	5.04475	7.10973
4006.55	5.36799	6.32929
4010.65	4.26404	7.69339
4014.75	7.58748	8.93968
4018.84	7.69497	7.54774
4022.94	-0.9776	4.02819
4027.04	2.99403	5.09282
4031.13	8.0296	9.68927
4035.23	2.27677	9.17267
4039.33	7.1055	8.17972
4043.42	5.06141	5.63063
4047.52	0.0705	10.8835
4051.62	5.41824	5.16487
4055.71	-1.24951	-1.15012
4059.81	5.3581	5.97042
4063.91	4.80081	5.18804
4068	-0.01595	4.91808
4072.1	3.77546	7.75485
4076.2	6.99193	7.32104
4080.29	2.48411	3.29846
4084.39	5.54794	10.0126
4088.49	6.68282	4.67668
4092.59	8.98897	6.01777
4096.68	6.78176	5.84103
4100.78	7.60043	5.11386
4104.88	7.46906	7.83038
4108.97	9.31092	11.2637
4113.07	2.58713	7.01696
4117.17	7.68993	8.53223
4121.26	1.96408	12.231
4125.36	3.65967	1.10165
4129.46	2.76146	4.63616
4133.55	1.69267	5.64693
4137.65	4.97389	7.78094
4141.75	3.40235	1.46128
4145.84	-0.17576	5.56041
4149.94	3.32694	0.94906
4154.04	4.21485	2.0821
4158.13	-2.78145	10.1581
4162.23	1.77008	8.14727
4166.33	7.24589	7.49595
4170.42	7.44662	6.71876
4174.52	2.96987	4.32237
4178.62	7.81359	6.19289
4182.71	4.03056	-1.42258
4186.81	2.4435	6.98604
4190.91	1.00855	4.5079
4195	2.30222	2.05942
4199.1	-2.88739	-0.04943
4203.2	-0.89504	6.36751
4207.29	6.40819	8.24863
4211.39	4.96958	14.235
4215.49	2.77569	12.0497
4219.58	0.41052	12.6203
4223.68	3.30663	11.0539
4227.78	6.22077	3.76597
4231.87	6.23772	10.149
4235.97	5.08902	4.05743
4240.07	0.15662	5.37207
4244.16	-2.55291	6.27563
4248.26	-3.23801	8.88556
4252.36	4.23922	12.1625
4256.45	3.39754	5.99366
4260.55	2.72523	7.84414
4264.65	0.64494	3.01338
4268.74	4.43574	7.7986
4272.84	8.13536	7.17007
4276.94	7.94582	9.20639
4281.03	5.15592	11.5678
4285.13	3.27362	10.9252
4289.23	6.71805	10.2231
4293.32	3.68692	4.97042
4297.42	2.55647	11.3638
4301.52	6.28463	12.2559
4305.61	2.26915	9.28361
4309.71	3.95413	7.523
4313.81	7.60016	13.9981
4317.9	3.72811	9.12934
4322	2.15044	14.3115
4326.1	-0.46138	11.8053
4330.19	4.79813	7.80325
4334.29	-0.76297	7.93926
4338.39	-1.95588	3.70942
4342.48	4.35597	10.1477
4346.58	3.56631	4.75221
4350.68	3.39524	5.56308
4354.77	-0.28411	0.23312
4358.87	2.47932	9.05935
4362.97	-0.30457	5.26806
4367.06	2.54149	8.3862
4371.16	1.81272	6.01791
4375.26	3.73198	4.45441
4379.35	1.26741	11.6488
4383.45	5.6419	7.55296
4387.55	5.27131	3.58703
4391.64	7.21758	7.59938
4395.74	-0.0897	5.07839
4399.84	2.28421	3.65176
4403.93	5.09651	6.31898
4408.03	5.65566	7.15633
4412.13	1.12906	9.50826
4416.22	5.05092	8.52357
4420.32	2.73005	5.17935
4424.42	2.67364	9.39668
4428.51	3.67782	5.62123
4432.61	0.41177	7.03152
4436.71	1.93652	4.75952
4440.8	0.03981	6.85004
4444.9	3.12843	6.76097
4449	1.68614	9.04123
4453.09	3.86847	7.44907
4457.19	3.66142	6.26899
4461.29	7.19997	8.36442
4465.38	4.01596	6.89937
4469.48	4.61037	4.03551
4473.58	1.63904	5.95143
4477.67	-6.38872	6.88434
4481.77	1.70398	9.26868
4485.87	2.79246	6.64968
4489.96	5.56129	2.89812
4494.06	-0.887	-0.89939
4498.16	4.66345	8.38536
4502.25	5.08923	3.41378
4506.35	1.50471	5.2391
4510.45	0.42074	3.64987
4514.54	1.0497	7.64766
4518.64	4.72557	6.62384
4522.74	1.70554	8.05956
4526.83	2.81857	10.1779
4530.93	1.85008	4.90642
4535.03	1.87252	7.38677
4539.12	1.97767	6.19448
4543.22	-8.40219	6.45003
4547.32	3.8373	6.75158
4551.41	-7.20394	4.88137
4555.51	-0.29952	4.72443
4559.61	3.26716	10.7934
4563.7	-2.75958	11.1972
4567.8	4.23352	3.94172
4571.9	2.84905	7.66153
4575.99	2.378	9.57441
4580.09	0.14619	9.16106
4584.19	1.46609	10.2247
4588.28	5.01309	10.1967
4592.38	5.34699	9.32453
4596.48	4.02704	5.90604
4600.57	1.14487	3.01838
4604.67	2.7526	6.03631
4608.77	-0.48434	9.61693
4612.86	2.05068	9.32744
4616.96	2.41399	8.45984
4621.06	3.14613	10.3513
4625.15	-0.80354	8.6762
4629.25	0.29105	11.5322
4633.35	-1.40854	9.60656
4637.44	3.55376	7.59331
4641.54	-0.06286	9.35888
4645.64	1.95337	10.2036
4649.73	1.1366	4.48808
4653.83	4.96956	6.23145
4657.93	6.32545	7.94824
4662.02	4.30423	1.9518
4666.12	3.30102	5.18709
4670.22	1.44131	1.91977
4674.31	-4.10411	7.01513
4678.41	-0.32604	9.98814
4682.51	-0.67471	7.12934
4686.6	5.8759	7.81549
4690.7	5.18088	6.71555
4694.8	8.13237	10.1801
4698.89	4.19147	8.97386
4702.99	-0.14417	9.24157
4707.09	-0.07891	5.93415
4711.18	2.97407	5.23868
4715.28	6.87206	0.52787
4719.38	4.29582	3.97437
4723.47	-2.81758	5.76658
4727.57	0.76392	10.6556
4731.67	-3.41415	9.32484
4735.76	-1.21166	10.1316
4739.86	-3.0918	5.14359
4743.96	-1.50302	6.65425
4748.05	2.95339	8.43327
4752.15	4.57636	1.05224
4756.25	4.161	7.94964
4760.34	5.87657	2.75811
4764.44	2.99571	1.35706
4768.54	3.96044	8.65804
4772.63	3.50539	5.90322
4776.73	0.53653	9.00242
4780.83	4.68096	8.89869
4784.92	1.76584	1.02896
4789.02	6.4824	8.97045
4793.12	5.44304	8.66637
4797.21	3.89712	8.76631
4801.31	2.25348	4.93101
4805.41	2.98151	8.6298
4809.5	5.02593	1.77496
4813.6	0.54041	8.15814
4817.7	-0.44001	10.5634
4821.79	3.51966	4.61266
4825.89	-0.12197	5.06876
4829.99	0.15501	9.54099
4834.08	-0.66556	3.11557
4838.18	0.50847	3.87813
4842.28	4.20779	4.41577
4846.37	-0.99529	4.86395
4850.47	0.6311	6.57492
4854.57	4.66842	6.21265
4858.66	4.42086	4.62485
4862.76	3.52964	7.73832
4866.86	0.75812	9.96271
4870.95	0.51949	5.95309
4875.05	3.80508	8.64993
4879.15	5.92053	-0.70958
4883.24	-2.72681	1.9677
4887.34	4.9033	8.55372
4891.44	-4.20705	4.5046
4895.53	-2.49806	2.0895
4899.63	2.93068	7.5935
4903.73	2.12764	5.92455
4907.82	-2.10816	-4.6034
4911.92	1.27293	6.60715
4916.02	-0.87982	7.37622
4920.11	3.13977	6.98119
4924.21	1.43857	9.89706
4928.31	2.20986	10.005
4932.4	4.58695	4.43126
4936.5	0.99091	6.59058
4940.6	5.0775	11.7141
4944.69	4.63795	8.11004
4948.79	3.65568	9.82108
4952.89	-7.93791	5.21143
4956.98	0.38909	7.09734
4961.08	7.63878	1.18607
4965.18	13.0134	9.20367
4969.27	14.8437	7.26325
4973.37	17.7321	6.98115
4977.47	18.8838	7.23487
4981.56	14.0053	13.3473
4985.66	15.5174	10.3188
4989.76	27.8579	12.1571
4993.85	36.6972	20.6608
4997.95	47.847	29.2955
