# Supplementary material for: Cavitation noise suppression in automotive heat pumps via vapor-doped supercavitation
Source: PLoS One. 2025 Jul 2;20(7):e0325719. doi: 10.1371/journal.pone.0325719 (PMC12221186; doi:10.1371/journal.pone.0325719)
Supplement: S2 Data — (XLSX) [file pone.0325719.s002.xlsx]

## Sheet: Sheet1
Frequency	Sound Pressure Level	Sound Pressure Level
Hz	dB	dB
	before vapor-doped	after vapor-doped
0	10.0551	28.4153
4.09668	17.079	22.1412
8.19336	12.5127	26.2259
12.2901	9.94873	24.0413
16.3867	11.8373	17.3181
20.4834	8.9372	18.3859
24.5801	10.1504	18.8789
28.6768	10.8979	21.2874
32.7734	7.15048	15.4861
36.8701	6.55735	15.9682
40.9668	7.78147	8.73848
45.0635	3.02073	10.5965
49.1602	10.6968	15.3165
53.2569	12.9276	14.0079
57.3535	9.06734	12.7447
61.4502	12.2977	12.1834
65.5469	7.25056	10.1485
69.6436	13.5958	7.69917
73.7403	5.66596	11.6912
77.837	11.2164	8.22375
81.9336	12.854	3.71881
86.0303	14.1502	7.88783
90.127	12.5172	13.7545
94.2237	14.1893	13.7857
98.3204	19.023	11.2014
102.417	12.9807	12.0534
106.514	13.6397	13.1534
110.61	18.0351	11.9572
114.707	12.9644	11.9876
118.804	12.8207	13.648
122.9	8.38212	13.646
126.997	14.8768	14.6021
131.094	10.8176	13.9351
135.19	17.2128	15.7937
139.287	15.2415	13.3413
143.384	18.6445	8.93853
147.481	19.3435	9.66918
151.577	17.3447	13.5363
155.674	14.4756	5.0019
159.771	14.3495	10.8856
163.867	15.5768	13.4088
167.964	16.0408	13.2214
172.061	15.9729	14.6172
176.157	14.3245	17.0667
180.254	17.183	14.1037
184.351	13.0086	15.9331
188.447	15.4482	7.85391
192.544	21.0776	12.5451
196.641	14.7776	12.9361
200.737	9.19959	17.3045
204.834	9.83763	13.8783
208.931	19.7506	15.5058
213.027	16.7653	12.9823
217.124	12.9295	14.4747
221.221	13.8217	9.79244
225.317	19.2729	6.17724
229.414	14.748	12.5503
233.511	9.72229	14.1764
237.608	13.3686	13.436
241.704	14.3851	14.9146
245.801	13.4724	10.5753
249.898	15.7296	13.3008
253.994	7.03867	13.8984
258.091	15.0035	14.8659
262.188	16.4037	7.43093
266.284	19.8223	11.4906
270.381	21.7772	12.3332
274.478	20.913	11.9232
278.574	20.1035	12.4691
282.671	11.2565	12.4457
286.768	12.1059	7.74866
290.864	16.6166	10.4564
294.961	6.90591	9.64714
299.058	10.3019	8.62182
303.154	17.9751	10.4889
307.251	18.6832	8.67226
311.348	17.2028	5.69129
315.444	15.2235	15.0845
319.541	11.483	11.7974
323.638	13.5128	14.1987
327.735	15.3168	10.947
331.831	7.37012	12.7925
335.928	12.3977	4.44062
340.025	14.8304	8.99154
344.121	9.72624	10.1135
348.218	8.19141	8.22992
352.315	11.5065	6.83292
356.411	8.12797	10.3306
360.508	11.3655	7.29502
364.605	13.6602	8.57919
368.701	6.35123	7.77168
372.798	10.0544	6.64516
376.895	6.27372	7.46917
380.991	8.13594	7.05738
385.088	7.40206	11.0028
389.185	15.2241	6.29496
393.281	11.9215	8.42415
397.378	11.2236	8.86258
401.475	9.09189	12.7598
405.571	7.99546	9.10294
409.668	10.8974	11.2169
413.765	11.3453	11.0132
417.862	13.5218	7.7439
421.958	9.8053	8.30989
426.055	9.93182	8.90496
430.152	13.1614	9.2509
434.248	10.0822	9.92445
438.345	11.3345	9.1244
442.442	7.92922	9.9835
446.538	9.7041	11.2484
450.635	14.0294	11.602
454.732	8.94779	13.2184
458.828	12.863	12.4749
462.925	13.9963	11.5799
467.022	7.89065	10.692
471.118	11.6572	13.243
475.215	13.1553	8.86856
479.312	15.8132	14.4795
483.408	10.561	7.76119
487.505	7.49108	9.22937
491.602	10.429	8.98694
495.698	15.6805	11.064
499.795	12.4521	12.7122
503.892	18.0833	9.83146
507.989	14.6645	12.0419
512.085	17.1793	6.50858
516.182	11.3976	11.5828
520.279	5.98584	10.3034
524.375	9.63066	8.52744
528.472	14.8118	11.9165
532.569	16.2063	7.26823
536.665	17.3467	8.86101
540.762	11.5447	11.407
544.859	15.8789	8.57388
548.955	7.97587	14.2317
553.052	16.9695	13.3835
557.149	12.0048	17.3842
561.245	8.78558	12.6925
565.342	10.7792	10.4714
569.439	17.5217	8.90686
573.535	17.9245	16.5795
577.632	14.3331	14.0864
581.729	11.5383	11.9595
585.825	12.299	12.85
589.922	11.6598	10.7029
594.019	15.3616	11.0899
598.116	12.0571	17.4438
602.212	12.5576	14.3849
606.309	12.4597	15.4563
610.406	11.3564	8.4847
614.502	20.8245	15.2264
618.599	15.6215	17.71
622.696	11.3665	17.02
626.792	8.9059	16.4702
630.889	13.3775	12.1104
634.986	13.4837	7.69049
639.082	14.2528	19.3635
643.179	15.4863	14.7772
647.276	18.0801	15.1496
651.372	16.1479	11.3796
655.469	15.632	18.0316
659.566	14.6468	16.2963
663.662	17.4639	21.405
667.759	15.4768	20.5924
671.856	16.8776	19.7765
675.952	16.9245	20.9312
680.049	9.19527	20.3253
684.146	18.7894	17.3318
688.243	16.573	19.7795
692.339	16.6988	15.3429
696.436	21.7737	17.4478
700.533	18.5726	8.5085
704.629	16.2855	12.7367
708.726	13.2499	17.7285
712.823	14.6281	16.7418
716.919	16.6423	10.6711
721.016	19.4059	15.2394
725.113	14.159	13.6491
729.209	19.8345	16.7049
733.306	9.71228	15.102
737.403	14.6005	18.3982
741.499	18.7289	20.9376
745.596	20.4628	22.74
749.693	18.9163	17.8895
753.789	16.153	19.6807
757.886	15.0885	18.2528
761.983	19.1353	16.7928
766.079	18.8121	12.5023
770.176	16.3124	16.562
774.273	18.138	21.3783
778.37	17.6621	11.1391
782.466	15.4157	18.2929
786.563	18.574	20.5369
790.66	16.4306	19.519
794.756	12.9357	22.7546
798.853	17.7782	18.4257
802.95	15.6055	19.9355
807.046	18.9223	21.9322
811.143	20.7758	20.3027
815.24	13.5173	21.0355
819.336	11.3978	17.3328
823.433	20.014	18.3285
827.53	17.2137	21.7651
831.626	19.436	18.1144
835.723	13.2561	20.414
839.82	9.25055	19.4335
843.916	20.2224	15.1875
848.013	21.7227	18.5856
852.11	19.7932	18.022
856.206	19.7283	22.1707
860.303	12.8491	20.7163
864.4	16.2951	17.8469
868.497	16.5323	19.3057
872.593	21.4749	21.2234
876.69	12.3996	18.3265
880.787	21.8803	19.5799
884.883	18.6847	20.8383
888.98	14.0629	19.1961
893.077	17.4242	21.3549
897.173	21.5248	23.4081
901.27	21.5942	24.7859
905.367	17.5417	24.4381
909.463	20.5369	25.7595
913.56	17.29	17.3382
917.657	11.7934	19.1633
921.753	17.7174	20.8944
925.85	21.1813	24.6633
929.947	19.3601	16.4223
934.043	13.0201	21.9869
938.14	20.94	22.4852
942.237	16.3199	22.9812
946.333	21.301	21.195
950.43	22.0657	10.1234
954.527	22.5624	18.3617
958.624	22.3703	23.8303
962.72	16.6979	26.0404
966.817	21.7438	19.93
970.914	21.0715	21.8891
975.01	19.0577	23.7409
979.107	21.7574	20.9017
983.204	19.8822	27.1235
987.3	24.4971	24.5403
991.397	23.184	24.1394
995.494	13.7307	26.5588
999.59	18.6165	22.8236
1003.69	22.0287	26.1846
1007.78	14.4053	24.8831
1011.88	19.3806	22.1935
1015.98	22.2888	24.6065
1020.07	15.4187	18.2182
1024.17	23.6709	19.1556
1028.27	22.7167	24.8532
1032.36	19.7849	19.9045
1036.46	20.9443	22.5774
1040.56	14.1257	24.6349
1044.65	16.5009	28.5828
1048.75	22.742	27.8852
1052.85	20.4158	27.7719
1056.94	21.1968	26.7588
1061.04	20.2731	26.497
1065.14	22.6068	23.2207
1069.23	25.5753	28.3102
1073.33	24.0553	29.0147
1077.43	28.3112	27.8611
1081.52	24.0979	27.7383
1085.62	24.0372	23.9766
1089.72	22.5422	31.6718
1093.81	17.9301	24.9368
1097.91	29.4633	27.7195
1102.01	27.8783	26.3893
1106.1	25.1316	29.2709
1110.2	31.2879	26.1335
1114.3	27.5598	34.784
1118.39	30.5922	33.2147
1122.49	27.3735	33.1064
1126.59	26.289	26.012
1130.68	26.8431	24.9085
1134.78	29.0537	28.6866
1138.88	32.5337	26.5125
1142.97	34.4181	28.322
1147.07	31.2851	32.6
1151.17	34.2279	27.6889
1155.26	33.9552	23.6097
1159.36	31.0799	27.1287
1163.46	29.1859	33.017
1167.55	27.899	30.8872
1171.65	26.6137	26.282
1175.75	30.627	31.4188
1179.84	36.2272	25.0035
1183.94	32.462	25.9829
1188.04	31.6916	29.6414
1192.13	37.9847	27.6295
1196.23	38.0165	30.9282
1200.33	42.4125	27.2043
1204.42	35.2451	31.5179
1208.52	34.7137	32.377
1212.62	31.9767	29.6788
1216.71	35.1757	30.8531
1220.81	31.7069	31.7501
1224.91	33.7917	30.8606
1229	30.0485	29.3248
1233.1	23.626	29.2471
1237.2	32.1876	28.3262
1241.29	31.683	27.2647
1245.39	23.8205	26.5436
1249.49	28.7439	28.5415
1253.58	28.5215	28.4911
1257.68	34.3311	31.6624
1261.78	30.6852	31.2605
1265.87	32.8674	29.0017
1269.97	29.7309	29.6313
1274.07	34.2328	29.435
1278.16	28.6721	31.3462
1282.26	26.5832	28.8757
1286.36	27.3244	28.2822
1290.45	34.6134	33.7084
1294.55	30.614	34.5633
1298.65	31.1107	29.6661
1302.74	30.1297	31.6796
1306.84	27.9265	31.5404
1310.94	31.8629	30.2654
1315.03	36.0741	31.1207
1319.13	33.7026	32.3085
1323.23	31.2063	26.2049
1327.32	31.8566	30.9277
1331.42	27.9589	32.6781
1335.52	28.391	32.7897
1339.61	27.2373	34.5248
1343.71	23.6021	32.426
1347.81	30.251	31.0994
1351.9	26.5615	29.1513
1356	27.782	33.6768
1360.1	26.7559	25.1944
1364.19	30.8936	29.5568
1368.29	28.7872	26.2481
1372.39	27.2019	29.9927
1376.49	21.2128	31.694
1380.58	26.2905	25.6386
1384.68	29.2203	31.8969
1388.78	27.6594	30.5699
1392.87	27.7205	32.3838
1396.97	22.0679	30.6145
1401.07	25.1952	28.9139
1405.16	24.0665	29.802
1409.26	28.9509	29.274
1413.36	25.2328	23.3176
1417.45	28.2792	29.2411
1421.55	27.9662	31.6669
1425.65	28.8727	30.1475
1429.74	26.0366	18.4139
1433.84	30.3126	29.6781
1437.94	28.6959	33.4205
1442.03	27.3144	25.9303
1446.13	26.1636	27.5785
1450.23	27.823	24.3962
1454.32	26.5795	25.8748
1458.42	29.3066	28.916
1462.52	28.5773	32.6641
1466.61	26.3797	29.9197
1470.71	27.7996	27.6233
1474.81	27.5209	32.0439
1478.9	25.9261	29.7421
1483	19.4237	23.5826
1487.1	23.992	24.1602
1491.19	30.4319	30.3849
1495.29	37.6359	34.1549
1499.39	30.7045	23.1335
1503.48	28.8062	26.7762
1507.58	27.6336	29.0523
1511.68	29.0111	26.3468
1515.77	25.7732	26.515
1519.87	24.2809	26.5687
1523.97	23.3687	25.5053
1528.06	27.1992	31.3437
1532.16	29.0481	29.3616
1536.26	21.8441	22.7183
1540.35	21.2423	27.6263
1544.45	26.5558	27.1668
1548.55	30.4071	27.9871
1552.64	28.4939	28.9577
1556.74	23.6016	28.4732
1560.84	23.6849	28.8177
1564.93	31.3466	27.4723
1569.03	28.9785	34.2425
1573.13	30.1979	29.0346
1577.22	31.3668	30.0132
1581.32	29.1281	32.5309
1585.42	36.5004	26.4374
1589.51	23.6558	29.5673
1593.61	28.4201	30.3025
1597.71	31.7739	31.7715
1601.8	34.0053	27.3742
1605.9	34.5087	22.2657
1610	32.504	30.3607
1614.09	34.1951	28.1862
1618.19	35.5986	31.1823
1622.29	27.4583	32.0518
1626.38	34.881	26.1116
1630.48	39.8201	26.7552
1634.58	36.8359	28.831
1638.67	35.5514	27.4843
1642.77	36.6925	29.9196
1646.87	36.1385	34.1123
1650.96	27.9841	25.2856
1655.06	28.7346	24.7031
1659.16	34.1634	26.9738
1663.25	34.5579	32.36
1667.35	28.6257	25.6924
1671.45	25.1275	25.5964
1675.54	28.23	31.4345
1679.64	29.191	28.8063
1683.74	27.8983	28.9153
1687.83	23.5674	25.6843
1691.93	26.2826	32.4167
1696.03	27.9702	31.439
1700.12	22.6873	28.6905
1704.22	29.2033	27.5246
1708.32	30.014	26.5778
1712.41	22.493	30.093
1716.51	27.1584	25.472
1720.61	29.8088	30.5036
1724.7	32.1507	31.9515
1728.8	27.975	26.8669
1732.9	26.9621	31.2295
1736.99	24.5706	29.4206
1741.09	26.2132	25.9924
1745.19	28.679	27.2131
1749.28	33.0283	29.2999
1753.38	29.355	27.5183
1757.48	25.229	27.3655
1761.57	24.1484	26.1048
1765.67	27.8378	28.6638
1769.77	25.5039	30.5959
1773.86	17.1473	27.5835
1777.96	28.8569	29.6654
1782.06	26.4806	28.1505
1786.15	25.8933	20.9285
1790.25	24.8749	27.7898
1794.35	27.8111	27.7976
1798.44	23.3563	29.8563
1802.54	26.9318	26.9111
1806.64	27.9293	31.5649
1810.73	25.2351	30.9046
1814.83	19.5228	33.2986
1818.93	25.5646	28.2373
1823.02	18.7416	26.3654
1827.12	24.1868	26.969
1831.22	27.7707	29.0348
1835.31	24.2159	29.5099
1839.41	18.2468	25.6397
1843.51	25.0732	34.6676
1847.6	22.8165	34.3366
1851.7	25.3577	31.1646
1855.8	27.9382	29.0668
1859.89	27.5092	32.5996
1863.99	27.4912	28.133
1868.09	23.9162	31.6608
1872.18	27.0085	23.6294
1876.28	26.3997	25.8112
1880.38	20.418	34.4808
1884.47	25.2402	29.2518
1888.57	23.1938	21.106
1892.67	13.3286	30.869
1896.76	30.0242	27.6321
1900.86	19.1373	33.5619
1904.96	21.0922	34.3873
1909.05	20.3527	29.2825
1913.15	21.6961	29.9329
1917.25	24.4842	27.0304
1921.34	23.9745	31.2597
1925.44	20.6809	31.4616
1929.54	24.5791	32.1952
1933.63	20.6394	29.0931
1937.73	20.5776	29.5852
1941.83	28.0108	26.3708
1945.92	26.4071	28.8345
1950.02	24.758	22.6114
1954.12	18.4586	26.2571
1958.21	28.2969	32.0824
1962.31	27.9786	32.0734
1966.41	25.303	29.3952
1970.5	23.5206	32.2497
1974.6	20.5144	29.0395
1978.7	25.6142	34.4479
1982.79	25.5919	29.1332
1986.89	23.9852	32.4827
1990.99	20.2794	28.0129
1995.08	21.801	30.4523
1999.18	20.0082	25.2801
2003.28	25.321	26.7875
2007.37	22.8965	31.4971
2011.47	27.5334	24.4459
2015.57	25.1376	32.7079
2019.66	29.5661	30.6538
2023.76	26.7004	34.4924
2027.86	23.5118	22.9675
2031.95	25.2172	26.7906
2036.05	25.3479	28.7077
2040.15	27.2083	29.7954
2044.24	26.7988	28.3182
2048.34	26.6986	31.9119
2052.44	24.417	31.3537
2056.53	22.3275	30.0665
2060.63	26.6188	28.4286
2064.73	24.4843	27.9328
2068.82	21.3482	19.4119
2072.92	24.0461	24.3564
2077.02	28.5639	32.5917
2081.11	23.7444	26.4077
2085.21	19.8706	24.2883
2089.31	26.7835	29.3082
2093.4	27.9835	26.4405
2097.5	25.1691	28.7841
2101.6	25.4858	25.7949
2105.69	23.908	27.342
2109.79	24.1825	26.0331
2113.89	23.2844	32.7591
2117.98	26.9389	25.1946
2122.08	28.2752	27.6359
2126.18	27.3852	28.6892
2130.27	24.509	28.0706
2134.37	29.2815	28.2458
2138.47	22.2465	24.8536
2142.56	22.4873	21.0544
2146.66	24.8762	25.9097
2150.76	30.0103	30.1664
2154.85	15.7798	28.0422
2158.95	27.9279	22.9262
2163.05	25.6829	25.1949
2167.14	27.1004	24.7492
2171.24	25.8572	29.9414
2175.34	26.4674	21.7073
2179.43	26.3496	22.11
2183.53	25.9986	24.0189
2187.63	26.9273	19.9279
2191.72	24.4624	29.1738
2195.82	28.0443	31.5912
2199.92	22.9762	22.178
2204.01	20.888	25.2558
2208.11	25.5708	23.9413
2212.21	22.9176	27.8502
2216.3	25.66	21.8811
2220.4	26.006	27.5507
2224.5	27.1557	25.6276
2228.59	27.0938	19.4763
2232.69	27.6099	24.9466
2236.79	18.0356	25.3786
2240.88	20.8263	26.8837
2244.98	17.2038	27.549
2249.08	23.13	23.867
2253.17	28.1277	23.9108
2257.27	26.3881	23.8005
2261.37	24.6958	24.7906
2265.46	27.697	25.5033
2269.56	20.6894	20.7757
2273.66	24.0351	22.1254
2277.76	24.9856	26.5447
2281.85	21.9853	28.4641
2285.95	30.295	27.5669
2290.05	23.9241	25.1856
2294.14	23.5715	24.1324
2298.24	24.119	19.8495
2302.34	25.5924	13.7084
2306.43	24.2031	26.7762
2310.53	23.0219	27.1537
2314.63	26.5262	22.307
2318.72	25.9576	22.0618
2322.82	26.5909	22.763
2326.92	24.0265	24.002
2331.01	25.643	23.5482
2335.11	25.3523	19.5497
2339.21	20.1749	24.2641
2343.3	19.7596	25.5277
2347.4	27.5815	27.1574
2351.5	30.6898	23.2937
2355.59	24.1229	21.6331
2359.69	23.0273	24.5557
2363.79	25.5495	24.024
2367.88	22.1155	23.6929
2371.98	24.9853	21.6715
2376.08	25.1471	27.3184
2380.17	31.1912	24.578
2384.27	22.8093	26.3176
2388.37	23.1058	20.8087
2392.46	25.8406	19.1279
2396.56	24.3539	21.2227
2400.66	32.7763	22.4932
2404.75	24.9539	22.9673
2408.85	25.2155	24.4063
2412.95	20.8498	26.8629
2417.04	23.6262	20.8557
2421.14	27.0673	24.4514
2425.24	26.2059	20.0849
2429.33	26.2445	20.2488
2433.43	28.3999	23.0302
2437.53	25.5011	15.7134
2441.62	22.3912	14.7965
2445.72	20.7557	22.9046
2449.82	27.3184	22.4462
2453.91	23.7014	17.2154
2458.01	29.2795	19.144
2462.11	25.1205	23.1991
2466.2	26.6841	18.1753
2470.3	28.3945	16.3163
2474.4	28.98	19.3944
2478.49	24.0614	20.448
2482.59	23.2098	18.5694
2486.69	21.3976	24.8797
2490.78	23.1082	22.9338
2494.88	18.3348	17.5653
2498.98	28.7175	22.8465
2503.07	26.4287	17.7974
2507.17	29.1138	21.1541
2511.27	26.5126	14.889
2515.36	25.6838	19.7349
2519.46	26.2762	18.4008
2523.56	28.4401	14.3127
2527.65	24.7798	19.7819
2531.75	24.5012	25.9439
2535.85	29.4292	19.9349
2539.94	23.655	19.8902
2544.04	25.3388	22.9359
2548.14	19.4179	22.2609
2552.23	23.0609	22.4267
2556.33	27.7521	25.3284
2560.43	26.4421	20.1055
2564.52	25.7619	18.5337
2568.62	25.4817	20.1772
2572.72	29.1227	20.7711
2576.81	28.1559	20.2212
2580.91	27.3161	20.103
2585.01	17.3313	21.6484
2589.1	25.1926	22.0615
2593.2	24.4726	19.3806
2597.3	27.7431	21.7698
2601.39	25.3555	21.3926
2605.49	24.9102	20.1032
2609.59	25.9035	16.6434
2613.68	27.1297	19.7179
2617.78	29.0841	21.4508
2621.88	30.2907	16.6966
2625.97	24.6399	20.9766
2630.07	27.6082	23.3667
2634.17	23.1054	20.6919
2638.26	25.7626	18.0841
2642.36	23.2659	20.9633
2646.46	21.5525	19.4568
2650.55	26.3294	22.8572
2654.65	26.0747	21.2795
2658.75	25.9188	15.0011
2662.84	25.01	17.7411
2666.94	24.5166	18.3376
2671.04	27.964	25.5348
2675.13	21.3947	25.1421
2679.23	18.4844	21.3481
2683.33	22.7472	18.9427
2687.42	27.5175	20.7204
2691.52	26.2567	22.9942
2695.62	25.3801	25.2839
2699.71	25.7897	21.6698
2703.81	22.51	19.5667
2707.91	26.9187	20.6882
2712	22.6774	25.1315
2716.1	22.0296	15.3889
2720.2	24.1333	18.135
2724.29	24.3538	22.3412
2728.39	24.3512	16.0606
2732.49	23.8688	20.2741
2736.58	20.5207	24.2699
2740.68	20.9566	20.7071
2744.78	25.8336	21.7631
2748.87	24.3283	19.337
2752.97	22.5105	24.81
2757.07	23.5935	18.7213
2761.16	25.239	18.0706
2765.26	22.0508	25.4172
2769.36	22.2951	22.6995
2773.45	22.4982	22.8957
2777.55	20.86	19.4383
2781.65	25.1919	16.1535
2785.74	25.7189	16.4749
2789.84	27.3904	21.7517
2793.94	25.5669	19.2601
2798.03	23.0503	16.6188
2802.13	21.4171	19.2106
2806.23	23.1842	17.1102
2810.32	21.3831	15.888
2814.42	20.3187	19.9085
2818.52	13.7428	16.6586
2822.61	21.2306	19.0408
2826.71	18.1461	16.5786
2830.81	20.4515	16.492
2834.9	24.2594	23.7736
2839	18.2016	23.465
2843.1	21.0222	18.5559
2847.19	21.4109	20.0331
2851.29	29.4827	14.4052
2855.39	28.0732	15.0737
2859.48	26.5075	22.413
2863.58	25.561	23.2029
2867.68	24.0459	18.9487
2871.77	27.44	20.7101
2875.87	25.748	19.5778
2879.97	24.4618	19.6456
2884.06	21.3769	21.9295
2888.16	19.5359	22.9348
2892.26	29.2154	18.4068
2896.35	24.9596	20.1902
2900.45	24.45	14.8987
2904.55	20.4842	17.0896
2908.64	25.3151	16.6557
2912.74	21.1806	23.1708
2916.84	19.7177	18.3668
2920.93	24.8048	21.6066
2925.03	22.8915	18.8728
2929.13	18.4314	15.9059
2933.22	24.174	18.3572
2937.32	26.7187	20.5054
2941.42	22.4916	19.5998
2945.51	24.5446	20.6636
2949.61	23.3369	21.9881
2953.71	25.7898	17.5323
2957.8	24.2187	21.9929
2961.9	19.0588	17.9208
2966	20.8311	15.2828
2970.09	21.2324	20.4628
2974.19	23.1742	21.3028
2978.29	15.1611	13.5951
2982.38	17.8386	17.3136
2986.48	23.4757	21.1241
2990.58	24.2971	18.6269
2994.67	21.2988	20.0307
2998.77	24.2213	17.8562
3002.87	23.848	9.22202
3006.96	22.8631	21.3981
3011.06	23.6709	21.1095
3015.16	22.6329	17.7577
3019.25	21.6828	19.2969
3023.35	16.2701	18.1622
3027.45	21.1874	20.5963
3031.54	14.8415	18.3604
3035.64	20.7095	18.1037
3039.74	23.0066	20.9615
3043.83	19.9617	19.3816
3047.93	20.6971	16.7873
3052.03	20.8111	14.1703
3056.12	21.9132	15.0895
3060.22	25.2953	19.5345
3064.32	21.3227	19.8059
3068.41	19.79	20.9316
3072.51	23.6317	21.7301
3076.61	23.5588	15.4263
3080.7	18.1868	18.0434
3084.8	23.7458	14.6897
3088.9	23.6437	19.4213
3092.99	22.3859	25.0776
3097.09	24.7489	19.4936
3101.19	20.1578	21.5136
3105.28	13.0077	17.4847
3109.38	17.2057	15.9488
3113.48	21.005	21.5846
3117.57	25.0473	17.539
3121.67	20.0664	10.6899
3125.77	17.2195	13.9726
3129.86	19.5561	16.5042
3133.96	23.7732	16.1791
3138.06	17.724	19.5467
3142.15	19.0694	21.4987
3146.25	15.7788	25.6559
3150.35	24.6528	20.2493
3154.44	24.5512	20.2455
3158.54	18.6135	12.1616
3162.64	19.4478	18.7993
3166.73	15.6015	20.1574
3170.83	17.7946	24.5528
3174.93	17.9625	23.2714
3179.02	17.7968	19.7874
3183.12	17.9785	19.0454
3187.22	22.1212	18.4258
3191.32	21.337	22.1563
3195.41	18.6944	24.2343
3199.51	22.4083	15.7648
3203.61	17.6494	19.8548
3207.7	22.9317	18.8069
3211.8	19.6298	17.6765
3215.9	17.2715	18.8729
3219.99	26.2949	21.842
3224.09	21.9176	20.2354
3228.19	17.9515	21.8487
3232.28	19.6151	11.6956
3236.38	22.9959	21.1623
3240.48	21.569	16.4151
3244.57	22.5335	21.8518
3248.67	15.9513	16.321
3252.77	20.8547	19.194
3256.86	19.0006	19.1183
3260.96	21.1374	18.5238
3265.06	20.6688	18.4074
3269.15	16.8454	23.3663
3273.25	20.3062	19.2072
3277.35	19.4992	18.0592
3281.44	20.0835	23.5809
3285.54	18.9416	22.7312
3289.64	18.2809	18.9855
3293.73	18.1995	18.4867
3297.83	18.9936	18.1638
3301.93	19.2936	18.4859
3306.02	19.2751	14.842
3310.12	23.0552	17.8957
3314.22	21.5087	20.3861
3318.31	17.2563	20.3304
3322.41	19.4062	18.8661
3326.51	19.6519	24.0097
3330.6	20.542	14.7085
3334.7	18.5049	21.8092
3338.8	11.9648	21.5405
3342.89	16.7939	17.6626
3346.99	24.0583	21.26
3351.09	22.6505	16.6299
3355.18	16.4894	19.0377
3359.28	18.2029	20.1642
3363.38	19.9748	16.051
3367.47	22.0695	16.0209
3371.57	17.9732	20.5743
3375.67	20.5098	15.743
3379.76	22.8166	16.8286
3383.86	16.2352	8.22051
3387.96	18.8933	20.5203
3392.05	16.3125	15.8338
3396.15	20.5605	19.9797
3400.25	21.9577	18.9503
3404.34	10.7926	17.8287
3408.44	24.8918	14.7939
3412.54	23.1656	15.7169
3416.63	18.6616	19.7697
3420.73	19.9728	15.3618
3424.83	20.6124	16.9821
3428.92	17.8764	20.4434
3433.02	20.8705	18.2011
3437.12	17.8306	18.215
3441.21	12.381	14.3895
3445.31	24.8741	17.1004
3449.41	20.2744	16.6967
3453.5	20.8291	18.9683
3457.6	15.822	17.2081
3461.7	13.6765	22.7079
3465.79	21.9901	15.1084
3469.89	15.6599	15.0753
3473.99	21.6938	22.9717
3478.08	19.9676	17.8398
3482.18	15.6822	15.7179
3486.28	19.414	13.035
3490.37	19.9947	16.4456
3494.47	14.803	20.7616
3498.57	19.2916	17.4683
3502.66	20.9792	16.2567
3506.76	20.2332	13.5288
3510.86	13.3876	19.9604
3514.95	14.8599	14.6988
3519.05	18.533	11.956
3523.15	13.9031	11.5161
3527.24	9.19077	19.6559
3531.34	16.2798	14.8282
3535.44	17.5491	19.3293
3539.53	15.1738	20.1219
3543.63	15.996	17.0603
3547.73	19.1017	16.3576
3551.82	16.833	17.3281
3555.92	20.879	22.8312
3560.02	16.2065	18.9023
3564.11	19.8243	15.4513
3568.21	19.0129	19.15
3572.31	18.1392	18.6892
3576.4	22.1603	22.0556
3580.5	14.7473	13.9055
3584.6	15.3474	17.9348
3588.69	13.4382	15.6989
3592.79	18.5372	19.507
3596.89	17.3498	15.4243
3600.98	15.6337	16.0935
3605.08	17.8174	15.7851
3609.18	15.7878	18.3422
3613.27	18.9721	14.7419
3617.37	17.9025	17.4882
3621.47	20.887	10.0421
3625.56	18.3593	15.2706
3629.66	15.643	18.0998
3633.76	19.5303	9.8328
3637.85	14.1832	15.8795
3641.95	11.5288	16.4512
3646.05	16.1437	16.7886
3650.14	14.7367	17.6863
3654.24	15.8013	13.4918
3658.34	16.037	13.4891
3662.43	15.0849	18.3952
3666.53	14.1362	18.4661
3670.63	10.5545	16.7127
3674.72	15.7802	17.0527
3678.82	16.4776	13.0909
3682.92	12.1589	8.70179
3687.01	18.0888	12.4777
3691.11	19.8472	19.7322
3695.21	14.0036	9.14611
3699.3	16.2096	17.8721
3703.4	11.8912	20.489
3707.5	11.2791	18.8091
3711.59	15.5629	16.7932
3715.69	18.0627	19.0942
3719.79	15.0422	13.8509
3723.88	16.8204	11.9918
3727.98	19.6979	14.8933
3732.08	18.3558	19.6168
3736.17	19.292	17.4916
3740.27	15.4754	18.025
3744.37	17.777	10.4522
3748.46	18.7384	15.791
3752.56	18.7258	16.4633
3756.66	20.7157	16.7857
3760.75	22.5302	11.8524
3764.85	17.215	9.95535
3768.95	17.6323	15.6382
3773.04	20.0679	19.2933
3777.14	17.9923	15.2398
3781.24	22.1624	17.6608
3785.33	19.7564	15.096
3789.43	19.2286	20.2904
3793.53	19.9808	19.0099
3797.62	15.2291	18.2421
3801.72	19.1258	16.2168
3805.82	14.1976	22.642
3809.91	14.3846	10.0457
3814.01	15.7644	7.83036
3818.11	15.5284	15.2614
3822.2	17.88	5.84993
3826.3	12.6895	12.4435
3830.4	15.0991	14.1361
3834.49	15.9258	13.1248
3838.59	13.3849	17.6055
3842.69	15.7678	16.7775
3846.78	20.1065	15.2908
3850.88	16.5148	14.2905
3854.98	17.3258	19.1533
3859.07	18.6451	18.2205
3863.17	19.128	16.8717
3867.27	17.3892	18.0062
3871.36	19.2141	17.5674
3875.46	10.7865	16.1773
3879.56	14.3927	9.65534
3883.65	16.7133	17.1477
3887.75	17.1632	17.8578
3891.85	13.1584	10.7363
3895.94	17.1836	15.8921
3900.04	17.9126	14.3789
3904.14	13.8623	16.0498
3908.23	19.1718	15.7529
3912.33	20.1358	10.6671
3916.43	18.424	16.1991
3920.52	15.2519	14.2889
3924.62	19.1653	13.9259
3928.72	16.1774	18.6699
3932.81	11.335	17.9047
3936.91	14.0142	16.4804
3941.01	15.7062	16.3771
3945.1	15.8913	17.8757
3949.2	13.8779	19.7674
3953.3	13.4855	13.1984
3957.39	15.9577	15.0018
3961.49	15.0446	16.1592
3965.59	15.5536	15.3207
3969.68	17.2073	14.3753
3973.78	16.6185	10.5915
3977.88	14.494	9.9289
3981.97	9.6377	12.3893
3986.07	14.8502	11.527
3990.17	10.324	13.1004
3994.26	9.55471	18.2215
3998.36	14.1408	19.3374
4002.46	15.0448	13.8704
4006.55	15.368	12.6645
4010.65	14.264	18.3354
4014.75	17.5875	18.5646
4018.84	17.695	20.3136
4022.94	9.0224	17.8869
4027.04	12.994	15.8029
4031.13	18.0296	8.06927
4035.23	12.2768	18.4391
4039.33	17.1055	19.9929
4043.42	15.0614	15.1343
4047.52	10.0705	13.549
4051.62	15.4182	18.4547
4055.71	8.75049	20.6556
4059.81	15.3581	20.0074
4063.91	14.8008	15.7949
4068	9.98405	16.4206
4072.1	13.7755	13.6751
4076.2	16.9919	17.9515
4080.29	12.4841	12.5185
4084.39	15.5479	15.404
4088.49	16.6828	17.8201
4092.59	18.989	16.4747
4096.68	16.7818	15.3879
4100.78	17.6004	20.0734
4104.88	17.4691	19.1454
4108.97	19.3109	18.6867
4113.07	12.5871	15.005
4117.17	17.6899	16.8375
4121.26	11.9641	19.6748
4125.36	13.6597	14.7404
4129.46	12.7615	13.8195
4133.55	11.6927	19.1576
4137.65	14.9739	14.9197
4141.75	13.4024	16.0854
4145.84	9.82424	13.6652
4149.94	13.3269	12.9085
4154.04	14.2149	12.3757
4158.13	7.21855	15.64
4162.23	11.7701	16.0932
4166.33	17.2459	16.3653
4170.42	17.4466	14.3587
4174.52	12.9699	16.4801
4178.62	17.8136	16.4472
4182.71	14.0306	13.6032
4186.81	12.4435	20.0226
4190.91	11.0085	15.0698
4195	12.3022	11.5043
4199.1	7.11261	16.3817
4203.2	9.10496	18.0027
4207.29	16.4082	13.417
4211.39	14.9696	12.253
4215.49	12.7757	11.4665
4219.58	10.4105	17.6347
4223.68	13.3066	13.0993
4227.78	16.2208	9.75645
4231.87	16.2377	13.0498
4235.97	15.089	14.2219
4240.07	10.1566	18.0674
4244.16	7.44709	18.077
4248.26	6.76199	17.8356
4252.36	14.2392	14.3817
4256.45	13.3975	17.1263
4260.55	12.7252	15.7867
4264.65	10.6449	13.8143
4268.74	14.4357	9.15278
4272.84	18.1354	20.8765
4276.94	17.9458	16.5154
4281.03	15.1559	17.8628
4285.13	13.2736	19.382
4289.23	16.7181	14.5104
4293.32	13.6869	16.7991
4297.42	12.5565	13.7405
4301.52	16.2846	19.347
4305.61	12.2691	18.0603
4309.71	13.9541	16.2126
4313.81	17.6002	17.4576
4317.9	13.7281	19.4342
4322	12.1504	16.3914
4326.1	9.53862	15.7434
4330.19	14.7981	14.7433
4334.29	9.23703	18.5235
4338.39	8.04412	21.5012
4342.48	14.356	15.2518
4346.58	13.5663	15.2223
4350.68	13.3952	7.59234
4354.77	9.71589	19.1844
4358.87	12.4793	16.4868
4362.97	9.69543	23.0382
4367.06	12.5415	19.0588
4371.16	11.8127	17.0115
4375.26	13.732	15.8055
4379.35	11.2674	19.0301
4383.45	15.6419	22.0076
4387.55	15.2713	22.8553
4391.64	17.2176	14.9948
4395.74	9.9103	17.5836
4399.84	12.2842	17.919
4403.93	15.0965	18.8083
4408.03	15.6557	18.9495
4412.13	11.1291	18.0741
4416.22	15.0509	21.9028
4420.32	12.7301	18.6213
4424.42	12.6736	12.4842
4428.51	13.6778	18.707
4432.61	10.4118	20.2586
4436.71	11.9365	19.5059
4440.8	10.0398	19.6511
4444.9	13.1284	16.608
4449	11.6861	21.3384
4453.09	13.8685	21.3959
4457.19	13.6614	16.8374
4461.29	17.2	19.3938
4465.38	14.016	23.4264
4469.48	14.6104	21.9851
4473.58	11.639	14.8973
4477.67	3.61128	12.7701
4481.77	11.704	11.7519
4485.87	12.7925	12.2621
4489.96	15.5613	17.8256
4494.06	9.113	15.8584
4498.16	14.6634	11.5934
4502.25	15.0892	13.9846
4506.35	11.5047	18.1755
4510.45	10.4207	19.5704
4514.54	11.0497	17.4485
4518.64	14.7256	17.0951
4522.74	11.7055	21.3343
4526.83	12.8186	21.471
4530.93	11.8501	21.6183
4535.03	11.8725	24.2924
4539.12	11.9777	24.1897
4543.22	1.59781	21.6943
4547.32	13.8373	21.5662
4551.41	2.79606	15.3652
4555.51	9.70048	21.4776
4559.61	13.2672	18.8132
4563.7	7.24042	18.5287
4567.8	14.2335	14.3626
4571.9	12.8491	19.2774
4575.99	12.378	16.7173
4580.09	10.1462	20.1746
4584.19	11.4661	19.02
4588.28	15.0131	23.4206
4592.38	15.347	21.3207
4596.48	14.027	19.2897
4600.57	11.1449	17.9782
4604.67	12.7526	22.7995
4608.77	9.51566	15.5808
4612.86	12.0507	17.1656
4616.96	12.414	16.7337
4621.06	13.1461	21.6866
4625.15	9.19646	23.6237
4629.25	10.2911	22.4377
4633.35	8.59146	17.8234
4637.44	13.5538	18.7587
4641.54	9.93714	25.4103
4645.64	11.9534	22.616
4649.73	11.1366	22.1
4653.83	14.9696	15.0232
4657.93	16.3255	13.1234
4662.02	14.3042	13.7737
4666.12	13.301	17.0418
4670.22	11.4413	17.4806
4674.31	5.89589	14.2904
4678.41	9.67396	16.3846
4682.51	9.32529	17.4442
4686.6	15.8759	16.5472
4690.7	15.1809	17.0156
4694.8	18.1324	17.927
4698.89	14.1915	14.8527
4702.99	9.85583	11.2368
4707.09	9.92109	12.4002
4711.18	12.9741	14.2131
4715.28	16.8721	12.1843
4719.38	14.2958	16.092
4723.47	7.18242	16.6561
4727.57	10.7639	20.5805
4731.67	6.58585	20.6106
4735.76	8.78834	17.4
4739.86	6.9082	17.3964
4743.96	8.49698	16.9962
4748.05	12.9534	19.7267
4752.15	14.5764	17.5026
4756.25	14.161	13.5134
4760.34	15.8766	14.305
4764.44	12.9957	17.2674
4768.54	13.9604	20.1114
4772.63	13.5054	18.7702
4776.73	10.5365	13.4738
4780.83	14.681	13.7032
4784.92	11.7658	0.23683
4789.02	16.4824	15.7818
4793.12	15.443	12.0309
4797.21	13.8971	14.3546
4801.31	12.2535	16.0606
4805.41	12.9815	16.8955
4809.5	15.0259	18.3376
4813.6	10.5404	20.6282
4817.7	9.55999	18.8454
4821.79	13.5197	22.7112
4825.89	9.87803	24.9186
4829.99	10.155	26.2528
4834.08	9.33444	23.833
4838.18	10.5085	23.5847
4842.28	14.2078	25.2347
4846.37	9.00471	25.5174
4850.47	10.6311	24.7684
4854.57	14.6684	14.8612
4858.66	14.4209	9.65854
4862.76	13.5296	11.1635
4866.86	10.7581	18.2706
4870.95	10.5195	22.5808
4875.05	13.8051	26.6717
4879.15	15.9205	27.8066
4883.24	7.27319	26.2077
4887.34	14.9033	24.6402
4891.44	5.79295	30.2465
4895.53	7.50194	30.5556
4899.63	12.9307	21.0698
4903.73	12.1276	25.3512
4907.82	7.89184	30.0653
4911.92	11.2729	28.3221
4916.02	9.12018	29.1937
4920.11	13.1398	32.049
4924.21	11.4386	33.6706
4928.31	12.2099	32.3157
4932.4	14.5869	33.5113
4936.5	10.9909	34.4459
4940.6	15.0775	33.7336
4944.69	14.638	33.7907
4948.79	23.6557	35.1107
4952.89	22.0621	31.255
4956.98	10.3891	34.1389
4961.08	17.6388	30.3499
4965.18	23.0134	31.7825
4969.27	24.8437	28.3369
4973.37	27.7321	31.8467
4977.47	28.8838	31.898
4981.56	24.0053	32.4839
4985.66	25.5174	31.7974
4989.76	37.858	31.3588
4993.85	46.6972	31.3309
4997.95	47.847	45.9232
